# Supplementary material for: Gait Kinematics Assessed by Vicon® and Quality of Life Correlations in Multiple Sclerosis Patients: A Cross-Sectional Study
Source: Sensors (Basel). 2025 Nov 12;25(22):6909. doi: 10.3390/s25226909 (PMC12656241; doi:10.3390/s25226909)
Supplement: Supplementary file 1 [file sensors-25-06909-s001.zip]

Archive with 1 entries (1 files):
- sensors-3925175-supplementary.pdf
